# Supplementary material for: Identification of Transcriptomic Differences in Induced Pluripotent Stem Cells and Neural Progenitors from Amyotrophic Lateral Sclerosis Patients Carrying Different Mutations: A Pilot Study
Source: Cells. 2025 Jun 23;14(13):958. doi: 10.3390/cells14130958 (PMC12249345; doi:10.3390/cells14130958)
Supplement: Supplementary file 1 [file cells-14-00958-s001.zip]

Archive with 1 entries (1 files):
- cells-3563933-supplementary.pdf
